# Supplementary material for: KRAS allelic imbalance drives tumour initiation yet suppresses metastasis in colorectal cancer in vivo
Source: Nat Commun. 2024 Jan 2;15:100. doi: 10.1038/s41467-023-44342-4 (PMC10762264; doi:10.1038/s41467-023-44342-4)
Supplement: Supplementary file 3 — Source Data [file 41467_2023_44342_MOESM3_ESM.xlsx]

## Sheet: Fig 1b
Figure 1b
average no. of crypt/circumference
Kras+/+
mouse ID	Sex	average crypt/circumfence
RQL2.2d	Male	119
RQL2.2h	Female	119.33
RQL2.2f	Male	107
Kras+/G12D
mouse ID	Sex	average crypt/circumfence
RQC4.2g	Male	139.29
RQC5.1f	Female	143.5
RQC6.2c	Male	143.5
RQC3.2e	Female	136.67
Krasfl/G12D
mouse ID	Sex	average crypt/circumfence
RQM3.1b	Male	187.4
RQM3.1c	Male	190.63
RQM3.5a	Male	206.29
RQM3.5c	Male	190.33
RQM3.1f	Female	190
KRASfl/G12D
RQM3.1b	RQM3.1c	RQM3.5a	RQM3.5c	RQM3.1f
185	230	186	153	201
166	210	213	213	186
181	177	195	205	187
205	174	222		194
194	154*	236		193
195	196	200		171
172	175	192		198
191	175
190	188
195
187.4	190.625	206.286	190.333	190
KRAS+/G12D
RQC4.2g	RQC5.1f	RQC6.2c	RQC3.2e
160	152	180	123
175	175	136	147
151	101	165	140
121	146	140
164		120
102		120
102
139.286	143.5	143.5	136.667
KRAS+/+
RQL2.2d	RQL2.2h	RQL2.2f
105	148	111
133	98	99
	112	111
119	119.333	107

## Sheet: Fig 1c
Figure 1c
Day 30 SI_Colon lentgh
Kras+/+
mouse ID	Sex	SI Length (cm)	Colon (cm)
RQL2.2f	Male	34	5.5
RQL2.2h	Female	39	8.5
RQL2.2d	Male	32.5	7
RQY5.1a	Male	37	8.5
Kras+/G12D
mouse ID	Sex	SI Length (cm)	Colon (cm)
RQC5.1f	Female	46.5	10
RQC4.2g	Male	39	10
RQC6.2c	Male	51	13
RQC3.2e	Female	39.1	9.1
Krasfl/G12D
mouse ID	Sex	SI Length (cm)	Colon (cm)
RQM3.1b	Male	41	10
RQM3.1c	Male	43.5	10
RQM3.1f	Female	41.3	9.7
RQM3.5a	Male	40.8	10.5
RQM4.3h	Female	41.5	10.1

## Sheet: Fig 1e
Figure 1e
Number of BrdU-positive, Lysozyme-positive and PAS-positive cells from at least 25 crypts in SI of Kras+/+, Kras+/G12D and Krasfl/G12D in SI
BrdU				Lysoyzme				PAS
mouse ID	Sex	WT		mouse ID	Sex	WT		mouse ID	Sex	WT
RQL2.2f	Male	7.56		RQL2.2f	Male	2.64444		RQL2.2f	Male	7.48387
RQL2.2d	Male	10.77		RQL2.2d	Male	2.83333		RQL2.2d	Male	6.16667
RQL2.2h	Female	12.962		RQL2.2h	Female	2.575		RQL2.2h	Female	5.53333
mouse ID	Sex	Kras+/G12D		mouse ID	Sex	Kras+/G12D		mouse ID	Sex	Kras+/G12D
RQC4.2g	Male	14.62		RQC5.1f	Female	1.44737		RQC5.1f	Female	10.6333
RQC5.1f	Female	12.88		RQA17.3c	Male	0.974359		RQA17.3c	Male	11.4333
RQC6.2c	Male	12.38		RQA17.3b	Male	1.29167		RQA17.3b	Male	12.3667
RQC3.2e	Female	15.22		RQC3.2e	Female	1.24138		RQC6.2c	Male	14.85
RQA17.3c	Male	17		RQC6.2c	Male	1.65517		RQC4.2g	Male	15.3158
				RQC5.1f	Female	1.27586		RQC3.2e	Female	11.6364
mouse ID	Sex	Krasfl/G12D		mouse ID	Sex	Krasfl/G12D		mouse ID	Sex	Krasfl/G12D
RQM3.1c	Male	20.1667		RQM3.1b	Male	0.36		RQM3.1c	Male	22.875
RQM3.1b	Male	22.6364		RQM3.1c	Male	0.384615		RQM3.1b	Male	19.6429
RQM3.1f	Female	21		RQM3.1f	Female	0.37931		RQM3.1f	Female	21
RQM4.3h	Female	19.8182		RQM3.5a	Male	0.172414		RQM4.3h	Female	17.8
RQM3.5a	Male	21.6364		RQM4.3h	Female	0.555556		RQM3.5a	Male	22.65
								RQM3.5c	Male	21.8947
BRDU
RQM3.1c	RQM3.1b	RQM4.3h	RQM3.5a	RQM3.1f	VARGPTO RQC4.2g	VARGPTO RQC5.1f	VARGPTO RQC6.2c	VARGPTO RQC3.2e	VARLAT RQA17.3c	RQL2.2d	RQL2.2h	RQL2.2f
15	22	17	24	19	8	19	23	19	19	9	20	4
16	24	20	25	22	11	18	18	20	22	8	11	9
24	24	23	19	23	8	15	17	16	25	17	10	8
21	20	21	23	21	12	8	10	12	18	12	10	6
22	24	18	22	21	8	9	13	13	18	9	10	8
24	19	17	21	20	21	9	11	14	15	7	11	11
17	21	20	21	19	23	14	10	15	16	14	13	8
17	21	19	20	18	13	14	9	15	17	11	16	10
22	21	22	21	22	15	13	15	13	13	10	16	9
17	18	19	20	21	16	14	9	10	20	10	12	7
25	23	25	27	21	13	17	18	18	18	10	11	8
20	22	23	20	22	12	8	9	11	18	9	8	6
17	21	19	21	21	14	10	8	14	14	9	10	8
25	26	18	26	22	12	13	11	16	20	14	9	8
21	23	18	21	23	15	10	16	18	16	15	11	7
18	18	24	19	21	21	9	13	14	24	9	12	8
17	24	21	22	22	14	11	8	14	9	11	17	6
23	23	23	21	22	13	11	12	15	15	19	14	7
18	23	20	23	19	15	16	13	13	13	11	15	8
22	25	19	21	22	17	10	11	19	16	10	14	5
15	26	17	19	21	8	19	9	14	14	6	11	8
25	30	13	20	20	27	19	18	14	13	12	17	5
21					17	14	9	13	13	9	16	8
22					9	13	7	11	24	7	11	7
					20	10	17	19	20	9	13	10
					18	12	8	23	12	13	19
								18
20.1667	22.6364	19.8182	21.6364	21	14.6154	12.8846	12.3846	15.2222	17	10.7692	12.9615	7.56
Lysozyme
RQM3.1b	RQM3.1c	RQM3.1f	RQM3.5a	RQM4.3h	RQC3.2e	RQC6.2c	RQC5.1f	RQC5.1f	RQA17.3c	RQA17.3b	RQL2.2d	RQL2.2h	RQL2.2f
1	1	0	0	0	3	2	3	2	1	1	3	5	4
1	0	0	0	0	0	4	3	0	1	3	1	4	4
1	0	0	0	0	1	3	1	2	0	0	2	4	4
1	0	1	0	0	2	2	3	1	2	1	4	4	4
0	0	0	2	0	0	1	0	2	0	0	3	1	3
0	0	1	0	0	0	0	2	2	1	1	0	0	2
1	0	0	0	0	0	1	1	2	1	0	4	4	2
1	1	1	0	0	3	0	3	1	1	1	3	3	3
0	0	0	0	0	0	0	3	2	1	2	2	0	1
1	1	0	0	1	2	1	3	1	2	0	4	2	2
0	0	1	0	1	0	3	0	3	0	0	4	5	3
0	1	0	0	0	1	2	1	1	2	3	3	6	3
0	0	0	0	1	1	0	3	2	0	2	3	6	1
0	1	0	0	0	1	3	0	1	2	0	3	6	4
0	1	0	0	0	3	3	0	1	1	3	1	5	4
0	1	0	1	0	0	2	1	1	2	1	3	7	4
1	1	1	0	0	1	3	1	3	1	1	2	4	4
1	0	0	0	1	3	0	1	2	2	2	3	3	1
0	0	1	0	0	0	1	0	1	0	1	4	3	2
0	1	1	0	0	0	2	1	2	1	2	2	1	3
0	0	0	0	1	0	3	0	1	0	2	2	1	3
0	1	0	0	0	1	1	1	1	2	0	1	3	1
0	0	1	0	1	1	2	1	1	1	4	2	3	3
0	0	0	0	0	3	1	1	2	1	2	2	1	1
0	0	1	1	0	3	2		1	2	2	2	1	3
	0	0	1	1	3	3	1	1	0	3	2	3	3
		1	0	0	0	0	1	1	1	2	1	3	0
		0	0	0	3	2	0	2	1	3	1	2	1
		1	0	1	1	1	1	1	0	0	4	2	2
							1	1	0	1	4	3	2
								1	1	1	4	2	2
								2	0	2	5	3	3
								0	0	1	2	1	1
								0	1	0	4	2	3
								4	1	0	2	2	4
								1	0	1	4	2	2
								2	1	0	3	1	3
								1	3	1	3	1	3
									2	1	3	2	2
										0	3	2	3
										1	3	4
										3	3	2
										3	3
										1	1
										0	1
										2
										1
										1
0.36	0.384615	0.37931	0.172414	0.275862	1.24138	1.65517	1.27586	1.44737	0.974359	1.29787	2.64444	2.83333	2.575
PAS
RQM3.1c	RQM3.1b	RQM3.1f	RQM4.3h	RQM3.5c	RQM3.5a	RQC6.2c	RQC4.2g	RQC3.2e	RQC5.1f	RQA17.3c	RQA17.3b	RQL2.2d	RQL2.2h	RQL2.2f
		26							14	20	14	5	4	8
22	16	28				16	16	13	4	17	5	5	9	6
21	20	20	21	23	23	10	15	11	14	12	12	5	5	7
18	18	17	18	25	24	16	22	8	9	15	17	4	4	5
20	19	21	21	24	23	20	12	11	6	15	9	6	6	6
24	24	26	18	29	28	9	15	8	3	13	9	18	10	4
25	24	18	14	21	18	14	14	12	7	11	18	12	2	2
28	22	17	18	20	19	12	20	14	10	8	17	9	7	3
26	17	21	21	20	19	11	26	14	5	18	11	7	6	6
20	24	14	20	18	26	9	20	11	10	6	10	10	1	5
18	16	20	22	21	18	10	13	10	11	9	22	6	8	9
23	23	16	14	23	21	17	19	16	10	19	9	5	3	6
26	15	18	19	20	24	16	12		9	7	14	7	6	3
20	16	24	14	18	22	19	10		15	17	14	6	7	7
30	21	16	14	19	23	10	12		13	18	5	8	5	10
22		19	16	17	21	18	16		15	12	18	8	11	2
23		19	20	20	28	24	15		10	10	10	7	6	5
		20	17	28	25	24	7		17	16	15	4	6	5
		19	15	24	23	16	13		14	5	16	8	11	6
		27	23	27	25	11	14		11	13	12	12	4	5
		28	14	19	20	15			11	5	13	11	8	5
		24	17		23				8	6	11	5	7	8
		14							13	14	12	7	3	4
		28							14	6	10	8	8	6
		25							7	11	18	4	7	8
									14	8	12	8	6	6
									11	10	7	10	11	5
									12	10	4	6	3	5
									13	7	14	9	3	4
									9	5	13	6	8	5
												6
22.875	19.6429	21	17.8	21.8947	22.65	14.85	15.3158	11.6364	10.6333	11.4333	12.3667	7.48387	6.16667	5.53333

## Sheet: Supplementary Fig 1b
Extended Figure 1b
BrdU+ cells per half crypt
												Brdu positive cells
BrdU+ cells/half crypt				Lysozyme positive cells/crypt				PAS+ve cells/crypt						BrafV600E/+					BrafV600E/fl						Braffl/fl						KrasG12D/+					KrasG12D/fl						WT							BrafV600E/V600E
mouse ID	Sex	WT		mouse ID	Sex	WT		mouse ID	Sex	WT			RQAC6.3d	RQAC8.2a	RQAC5.1g	RQAC5.1a	RQAC4.2e		RQAC5.1e	RQAC6.3a	RQAC12.1b	RQAC11.1a	RQAC12.1f		RQAC12.1a	RQAC12.1c	RQAC11.2b	RQAC11.1c	RQAC11.2d		RQB4.1f	RQB5.3b	RQE1.1e	RQE1.2c		RQM11.3a	RQM11.4a	RQM11.4b	RQM11.4d	RQM11.4f		VKBRAF RQB4.2a	VKBRAF RQB5.3a	RQAC10.3g	RQAC10.3e	RQAC10.3d	RQAC10.3b		VKBRAF RQB4.3B
VKBRAF RQB4.2a	Male	10.64		RQE1.1a	Male	2.64		RQE1.1a	Male	7.08
VKBRAF RQB4.1g	Female	10.0833		RQE1.1i	Male	2.57		RQE1.1i	Male	7.44			13	12	15	24	15		21	19	34	18	24			8	12	11	11		12	11	10	7		18	16	15	18	14		15	18	11	14	21	6		30
RQAC10.3g	Male	10.04		RQE2.1a	Male	2.93		RQE2.1a	Male	7.78			13	17	15	17	15		18	21	17	17	23		25	13	11	7	10		12	11	7	12		16	14	17	19	15		13	10	11	11	7	9		24
RQAC10.3e	Male	10		RQAC10.3e	Male	3.42		RQAC10.3g	Male	7.75			12	16	16	27	9		13	16	19	16	27		23	11	12	17	16		10	11	13	10		18	13	14	15	21		14	11	11	13	8	11		26
RQAC10.3d	Male	9.64		RQAC10.3g	Male	2.96		RQAC10.3e	Male	6.87			9	15	12	27	17		19	22	22	21	23		15	13	13	12	12		13	9	11	10		13	13	15	16	13		17	6	12	14	12	8		33
RQAC10.3b	Male	9.88462											9	14	10	31	16		25	18	25	29	26		22	15	11	11	20		11	13	7	12		19	12	18	16	16		10	10	10	8	8	10		24
													14	12	19	21	13		17	20	18	28	24		25	10	13	11	13		12	11	7	12		16	10	20	18	16		12	8	10	9	7	9		24
mouse ID	Sex	KrasG12D/+		mouse ID	Sex	KrasG12D/+		mouse ID	Sex	KrasG12D/+			11	15	16	25	12		14	19	22	21	18		16	14	11	12	14		13	11	14	12		12	15	16	14	20		9	6	10	9	11	8		22
VKBRAF RQB4.1f	Female	10.52		RQB4.1f	Female	1.04		RQB4.1f	Female	9			16	15	15	19	13		22	21	29	21	20		8	4	12	12	12		8	16	14	11		14	13	18	16	17		11	11	10	11	9	5		22
VKBRAF RQB5.3b	Male	8.76		RQB5.3b	Male	2.08		RQB5.3b	Male	11.13			15	13	16	18	10		17	13	22	34	18		12	10	12	12	14		13	12	9	8		20	15	13	16	13		8	9	8	12	9	12		18
VARGPTO RQC1.1f	Female	14.62		RQE1.1e	Male	1.58		RQE1.1e	Male	10.06			19	14	18	20	19		19	21	18	29	30		7	7	9	12	19		11	20	9	7		13	12	17	11	12		8	8	12	11	9	9		25
VARGPTO RQC1.1g	Female	12.88		RQE1.2c	Male	1.73		RQE1.2c	Male	11.13			15	10	15	27	14		19	18	26	26	26		15	9	12	13	10		12	12	13	11		14	17	16	17	20		10	15	7	8	12	6		23
VARGPTO RQC1.2a	Male	12.38											11	14	16	19	11		26	18	17	32	21		11	10	9	13	11		11	12	9	8		19	15	12	12	16		14	12	9	8	5	11		26
													18	14	15	18	13		20	17	26	23	17		8	4	10	9	14		14	13	10	10		21	17	18	13	18		12	17	11	8	11	8		21
mouse ID	Sex	KrasG12D/fl		mouse ID	Sex	KrasG12D/FL		mouse ID	Sex	KrasG12D/fl			8	13	14	17	13		24	23	27	31	18		13	10	8	14	12		12	7	8	11		18	18	23	10	15		10	14	9	10	14	11		19
RQM11.3a	Male	15.3846		RQM11.3a	Male	1.08		RQM11.3a	Male	7			10	14	14	22	14		20	22	19	29	22		7	8	9	14	11		13	11	16	12		13	18	14	16	14		13	9	11	10	8	10		21
RQM11.4a	Female	15.9231		RQM11.4a	Female	1.44		RQM11.4a	Female	9.74			12	12	13	17	16		18	21	26	21	19		11	8	9	8	12		10	11	10	14		16	19	16	14	17		16	7	9	10	10	16		27
RQM11.4b	Female	16.0769		RQM11.4b	Female	1.08		RQM11.4b	Female	9.88			12	15	13	24	13		19	17	26	24	19		13	10	12	10	11		14	10	11	13		12	18	16	14	15		8	9	9	9	6	8		22
RQM11.4d	Female	14.9615		RQM11.4d	Female	1.64		RQM11.4d	Female	10.4			21	17	13	25	11		20	17	16	23	18		6	10	13	14	11		11	9	11	10		16	20	12	15	18		11	8	10	12	9	8		25
RQM11.4f	Female	15.8077		RQM11.4f	Female	1.32		RQM11.4f	Female	10.31			19	25	17	27	13		21	19	24	32	26		9	12	11	14	12		12	7	17	9		14	20	12	17	14		6	8	11	8	10	10		19
													16	13	14	20	13		18	20	26	25	24		10	6	14	11	7		17	11	10	10		11	18	23	18	13		6	6	9	9	9	12		23
mouse ID	Sex	BrafV600E/+		mouse ID	Sex	BrafV600E/+		mouse ID	Sex	BrafV600E/+			15	15	14	15	12		14	22	19	18	20		7	8	9	13	15		16	11		9		15	10	23	9	18		9	8	11	8	10	13		27
RQAC6.3d	Female	13.9231		RQAC4.2e	Female	3.77		RQB3.2e	Male	6.65			17	13	14	22	14		20	13	22	26	26		13	9	9	11	15		10	9		11		15	19	17	15	14		8	15	8	8	9	11		15
RQAC8.2a	Female	14.6154		RQAC5.1a	Male	2.96		RQB2.2i	Female	6.56			14	15	13	21	12		15	22		23					12	11	16		13	9		9		12	15	16	17	15		7	8	8		12	8		20
RQAC5.1g	Female	14.8077		RQAC8.2a	Female	3.08		RQB3.2b	Male	6.64			14	20	13	18	10		20	22		23					15	16	11		13	11		8		16	20	12	12	17		11	9	10		6	11		32
RQAC5.1a	Male	21.7692		RQAC5.1g	Female	3.6		RQB4.1d	Male	6.41			12	13	19	23	13		20	24							11	9	14			9		11		16	15	11	16	14		8		14		9	13
RQAC4.2e	Female	13.2692		RQAC6.3d	Female	2.88		RQAC6.3d	Female	7.7			17	14	16	22	14		17	18							11					11		9		13	22	14	15	16							14
mouse ID	Sex	BrafV600E/V600E		mouse ID	Sex	BrafV600E/V600E		mouse ID	Sex	BrafV600E/V600E
VKBRAF RQB4.1e	Female	22.04		RQB4.1e	Female	2.23		RQB4.1e	Female	4.95		Average	13.9231	14.6154	14.8077	21.7692	13.2692		19.0769	19.3462	22.7273	24.5833	22.2273		13.1429	9.5	11.1538	11.88	12.92		12.2083	11.0769	10.8	10.2308		15.3846	15.9231	16.0769	14.9615	15.8077		10.64	10.0833	10.04	10	9.64	9.88462		23.6667
VKBRAF RQB6.2a	Male	18.09		RQB6.1e	Female	1.96		RQB6.1e	Female	6.7
VKBRAF RQB6.1e	Female	14.88		RQB6.2a	Male	2.35		RQB6.2a	Male	5.94		Lysozyme
VKBRAF RQB4.3b	Male	23.6667		RQB6.1c	Female	2		RQB6.1c	Female	6.56				BrafV600E/+						BrafV600E/fl							Braffl/fl					BrafV600E/V600E							WT						KrasG12D/+
VKBRAF RQB5.1b	Male	19.5417						RQB5.1b	Male	7.7				RQAC4.2e	RQAC5.1a	RQAC8.2a	RQAC5.1g	RQAC6.3d		RQAC5.1e	RQAC6.3a	RQAC12.1b	RQAC12.1F	RQAC11.1a			RQAC11.1c	RQAC12.1a	RQAC5.4A	RQAC12.1C		RQB4.1e	RQB6.1e	RQB6.2a	RQB6.1C				RQE1.1a	RQE1.1i	RQE2.1a	RQAC10.3e	RQAC10.3g		RQB4.1f	RQB5.3b	RQE1.1e	RQE1.2c
													1	8	2	4	4	3		3	4	2	2	1			4	4	2	3		2	2	2	2				2	2	4	4	3		2	2	3	2
mouse ID	Sex	BrafV600E/fl		mouse ID	Sex	BrafV600E/fl		mouse ID	Sex	BrafV600E/fl			2	4	3	3	2	3		4	4	3	2	3			4	3	3	3		2	3	2	3				2	3	4	2	3		0	2	1	2
RQAC5.1e	Male	19.0769		RQAC5.1e	Male	3.04		RQAC12.1b	Male	7.78			3	6	3	1	4	3		3	3	2	2	3			3	2	2	3		4	2	1	1				3	3	3	4	4		2	2	2	1
RQAC6.3a	Male	19.3462		RQAC6.3a	Male	2.77		RQAC12.1f	Female	7.83			4	4	4	4	4	3		3	2	2	1	3			4	4	3	4		3	3	3	4				2	3	4	3	4		2	3	0	2
RQAC11.1a	Male	24.5833		RQAC12.1b	Male	2.27		RQAC11.1a	Male	7.24			5	4	2	4	4	3		3	4	2	2	3			3	3	4	4		2	2	2	2				3	1	3	4	4		0	1	2	1
RQAC12.1b	Male	22.7273		RQAC12.1f	Female	1.69		RQAC5.1e	Male	9.67			6	3	4	4	4	3		3	4	1	2	3			4	3	3	4		2	3	1	2				2	3	4	4	3		3	3	1	2
RQAC12.1f	Female	22.2273		RQAC11.1a	Male	2.96		RQAC6.3a	Male	8.91			7	5	3	3	5	4		3	3	2	2	3			4	3	4	4		3	2	3	2				3	2	4	4	3		1	2	3	1
													8	4	4	1	3	3		4	2	1	0	3			4	4	3	4		2	1	3	0				3	3	3	3	3		1	3	2	1
mouse ID	Sex	Braffl/fl		mouse ID	Sex	Braffl/fl		mouse ID	Sex	Braffl/fl			9	3	3	3	4	3		3	4	3	0	2			3	4	3	4		3	2	3	0				3	3	3	4	4		0	1	2	2
RQAC12.1a	Male	13.1429		RQAC11.1c	Female	3.73077		RQAC11.1c	Female	8.56			10	4	3	3	4	3		0	2	3	1	2			4	4	4	4		2	2	4	1				3	2	3	4	4		1	0	2	2
RQAC12.1c	Male	9.5		RQAC12.1a	Male	3.19231		RQAC12.1a	Male	7.61538			11	3	2	3	5	3		3	3	3	1	3			4	4	0	4		3	2	4	0				2	3	3	4	3		2	3	1	2
RQAC11.2b	Female	11.1538		RQAC5.4a	Male	2.84615		RQAC5.4a	Male	7.56522			12	4	3	2	3	3		1	1	3	1	2			4	3	2	3		3	1	4	2				3	3	3	3	3		1	4	2	1
RQAC11.1c	Female	11.88		RQAC12.1c	Male	3.2		RQAC12.1c	Male	7.84615			13	4	3	3	2	4		3	2	3	0	3			4	4	3	2		2	2	1	2				2	2	3	3	3		0	2	2	0
RQAC11.2d	Female	12.92											14	4	3	4	4	3		2	3	3	2	3			3	2	4	2		2	3	2	3				3	3	2	3	3		0	3	1	0
													15	4	4	4	4	3		3	2	1	2	4			3	1	3	1		3	3	2	3				2	3	3	4	3		1	0	2	3
													16	4	3	4	4	3		3	2	2	2	3			4	3	3	3		2	2	3	3				3	2	3	4	2		1	2	2	3
													17	2	3	4	2	1		3	4	1	3	3			4	3	3	3		3	2	1	2				3	3	3	3	3		1	3	0	3
													18	4	2	4	4	3		3	1	1	3	4			5	2	1	3		1	0	2	2				3	3	3	3	3		0	2	1	2
													19	4	2	4	3	3		4	2	3	2	3			3	2	3	4		2	0	0	2				3	3	3	3	3		0	2	2	1
													20	3	3	3	3	3		3	2	3	3	4			4	3	3	1		3	2	1	3				3	2	2	2	2		1	1	2	2
													21	3	3	3	4	0		5	2	3	4	4			4	4	3	3		3	2	2	3				3	3	1	4	2		0	2	0	2
													22	4	2	4	4	3		4	3	3	3	3			3	4	3	3		2	2	3	2				3	3	2	4	3		1	2	3	1
													23	2	3	2	3	3		4	2	3	2	3			4	4	3	4		0	2	3	3				3	3	2	3	3		1	2	2	2
													24	3	3	2	3	3		3	3	1	0	3			4	2	3	3		1	3	3	2				3	3	3	4	2		3	2	2	3
													25	2	3	1	4	3		3	4	2	1	3			3	4	3	4		1	2	3	2				2	2	3	4	1		3	2	1	2
													26	3	4			3			4	3	1	3			4	4	3			2	1	3	1				2	2	3	2			0	3	0	2
																																							2	2	3
																																							3	2	2
												Average		3.76923	2.96154	3.08	3.6	2.88462		3.04	2.76923	2.26923	1.69231	2.96154			3.73077	3.19231	2.84615	3.2		2.23077	1.96154	2.34615	2				2.64286	2.57143	2.92857	3.42308	2.96		1.03846	2.07692	1.57692	1.73077
												PAS	BrafV600E/fl							Braffl/fl						BrafV600E/V600E							WT						KrasG12D/+						KrasG12D/fl
													RQAC5.1e	RQAC6.3a	RQAC12.1b	RQAC12.1F	RQAC11.1a			RQAC11.1c	RQAC12.1a	RQAC5.4A	RQAC12.1C			RQB4.1e	RQB6.1e	RQB6.2a	RQB6.1C	RQB5.1b			RQE1.1a	RQE1.1i	RQE2.1a	RQAC10.3g	RQAC10.3e		RQB4.1f	RQB5.3b	RQE1.1e	RQE1.2c			RQM11.3a	RQM11.4a	RQM11.4b	RQM11.4d	RQM11.4f
													10	8	6	6	6			7	8	8	5			4	7	6	7	6			6	7	10	8	5		10	8	13	9			13	8	8	11	10
													10	8	7	6	7			11	6	6	8			5	7	6	9	8			6	8	10	12	6		6	11	10	11			8	7	9	8	7
													9	10	7	5	7			9	10	8	8			7	6	6	6	7			6	7	8	10	6		9	12	12	9			7	9	8	10	9
													14	10	8	6	8			7	6	6	6			5	5	5	6	7			8	8	8	7	5		9	10	10	12			6	10	8	12	11
													12	9	7	8	6			8	4	8	8			6	7	7	4	7			8	7	8	12	3		8	13	14	16			7	7	9	11	9
													9	9	10	9	8			8	8	9	8			5	5	5	7	9			6	5	14	10	8		7	11	6	11			7	11	9	9	10
													7	9	9	9	11			8	6	4	6			5	7	9	7	6			7	7	11	6	10		8	11	9	8			6	8	7	13	11
													11	11	7	12	8			9	7	6	8			6	8	7	7	6			11	6	10	8	6		8	11	11	10			6	11	10	7	7
													11	8	7	7	8			9	8	11	8			5	7	5	6	6			9	10	7	6	9		8	16	7	10			6	9	10	10	9
													10	7	9	9	6			7	7	11	7			3	8	5	7	7			9	7	7	11	6		9	9	11	14			7	9	11	13	9
													8	6	7	8	7			6	8	8	11			7		6	7	9			6	7	6	7	12		10	11	10	12			8	9	7	6	13
													8	10	6	5	5			8	12	10	8			5		5	7	6			6	7	9	7	5		9	10	11	11			5	9	10	14	13
													10	8	13	8	4			9	6	10	6			5		6	6	9			8	7	7	8	6		12	9	7	14			9	13	10	11	9
													11	10	12	8	10			6	8	9	10			5		4	6	10			5	7	4	5	4		10	14	11	10			8	11	9	11	11
													12	10	7	6	8			10	3	9	9			3		4	8	7			6	9	6	5	8		10	11	8	11			4	9	9	10	13
													12	8	9	12	5			11	11	8	8			3		6	8	9			5	8	6	5	4		9		10	15			6	15	12		14
													10	10	10	5	7			12	6	6	10			7		9	4	8			5	9	11	9	8		8		13	11			6	10	13
													11	10	7	8	10			13	9	6	10			5		6	4	9			8	5	6	6	9		10		8	11				10	9
													11	8	7	12	9			7	8	5	8			3			5	6			6	9	7	6	9		8			10				10	12
													5	9	4	9	7			11	8	7	8						5	8			7	8	6	7	7		11			9					11
													8	9	8	9	7			12	7	7	8						6	9			7	7	7		7		8			8					15
													10	10	4	6	6			7	9	6	8						9	12			7	7	4		8		10			11					10
													7	8	8	7	6			5	6	6	6						9	6			10	10	7		7		10			11					11
													6				6			6	7		9						9				8	7								13					10
																	9			8	13		7						5				8	7
																					7		6										6
												Average	9.66667	8.91304	7.78261	7.82609	7.24			8.56	7.61538	7.56522	7.84615			4.94737	6.7	5.94444	6.56	7.69565			7.07692	7.44	7.78261	7.75	6.86957		9	11.1333	10.0556	11.125			7	9.73684	9.875	10.4	10.3125
[truncated: 5 more columns]

## Sheet: Fig 2 b
Figure 2b
BrdU+ cells/half crypt
mouse ID	Sex	Apcfl/fl		Apcfl/fl						Apcfl/fl KrasG12D/+						Apcfl/flKrasG12D/fl
RQM7.1g	Female	38.42		RQM7.2b	RQM7.2e	RQV8.1f	RQM14.2a	RQM7.1e	RQM7.1g	RQAB6.2b	RQA13.2a	RQV8.2i	RQM7.1f	RQM17.1e	RQM17.1f	RQM17.1b	RQM17.1d	RWM8.1g	RQM8.1h	RQM9.1b
RQM7.1e	Male	49.3		34	48	42	54	39	50	77	71	72	63	61	70	71	57	78	79	69
RQM7.2b	Male	40.55		38	39	38	56	51	52	73	78	63	39	52	57	88	95	111	80	71
RQM7.2e	Female	46.5217		31	45	48	34	41	47	69	70	57	68	62	73	88	73	96	86	90
RQV8.1f	Male	38.55		43	53	38	32	68	50	70	69	61	57	70	61	74	110	78	90	106
RQM14.2a	Male	41.625		35	40	40	41	51	39	67	73	84	37	58	67	98	101	107	65	82
				41	49	36	36	44	42	82	63	53	59	44	64	79	104	90	97	92
mouse ID	Sex	Apcfl/fl KrasG12D/+		41	42	46	34	49	48	84	71	50	45	40	63	98	79	74	72	80
RQM7.1f	Female	56.7		42	44	32	39	48	41	66	62	61	65	54	41	94	97	97	67	77
RQM17.1e	Female	52.38		27	49	38	39	47	44	76	73	69	46	50	57	68	95	64	99	89
RQM17.1f	Female	61.48		41	49	34	55	42	41	70	63	73	56	56	60	85	84	68	89	76
RQV8.2i	Female	67.7619		36	45	30	41	38	40	72	68	79	75	37	79	98	97	88	76	90
RQAB6.2b	Male	71.7		40	47	40	43	48	50	64	72	74	67	50	52	70	82	66	67	71
RQA13.2a	Male	73.3		50	37	44	44	65	36	82	81	67	65	47	50	89	105	75	72	59
				48	38	51	39	50	35	72	70	70	66		66	86	94	74	80	66
mouse ID	Sex	Apcfl/flKrasG12D/fl		46	49	48	38	48	33	66	71	57	66		59	68	81	92	83	91
RQM17.1b	Male	83.89		47	52	31	45	54	43	79	74	72	52		56	78		117	85	101
RQM17.1d	Female	90.27		46	50	34	47	56	34	60	66	62	50		54	93		103	99	98
RQM8.1g	Female	89.45		40	49	37	47	50	45	62	83	92	38		78	85		120	111	75
RQM8.1h	Female	84.4091		39	38	25	35	52	33	66	75	73	41		74	84		73	81	117
RQM9.1b	Female	84.4		46	52	39	42	50	39	74	72	66	79		45			118	89	88
					49		39	38	29	79	84	68			65				86
					48		48	63	37	70	81								104
					58		36	42	31	68	79
							35		33		80
									27		84
				40.55	46.5217	38.55	41.625	49.3	38.42	71.6522	73.32	67.7619	56.7	52.38	61.48	83.89	90.27	89.45	84.4091	84.4

## Sheet: Fig 2c-d
Figure 2d
RAF-RBD assay
	APCfl/fl Kras+/G12D			APCfl/fl Krasfl/G12D
mouse ID	RIZ6.2b	RIZ7.2d	RIZ4.6b	RQM26.4f	RQM26.4h	RQM26.5b
Sex	Female	Female	Female	Female	Female	Male
PanRas	2718094	4475408	3835062	3463680	3431043	3854095
PanRasRafRBD	1937331	1259415	1877445	5318325	5328180	4288383
RAF-RBD/input - pan-RAS	0.712753	0.281408	0.489547	1.53546	1.55293	1.11268
mouse ID	RIZ7.2d	RIZ6.2b	RIZ4.6b	RQM26.4f	RQM26.4h	RQM26.5b
Sex	Female	Female	Female	Female	Female	Male
G12D pulldown	651108	1008254	540009	3849104	3596778	2176416
G12D control	1795999	1513481	1423200	2465472	2662140	2073014
RAF-RBD/input - KRASG12D	0.362532	0.666182	0.379433	1.5612	1.35109	1.04988

## Sheet: Fig 2e
Figure 2e
qRT-PCR analysis of Etv5, Dusp4, Etv4 and Spry3 in Apcfl/fl Kras+/G12D and Apcfl/fl Krasfl/G12D intestinal organoids
		Spry3	Dusp5	Etv5	Etv4	Dusp4
	Sex	APCfl/fl Kras+/G12D
RIZ4.6b	Female	1.2183	0.978656	0.781624	0.828366	0.786404
RIZ6.2b	Female	0.751472	0.747632	0.914005	0.990671	0.819094
RIZ7.2d	Female	1.70439	1.0042	0.767804	0.933262	0.919301
RZF39.3a	Male	0.765887	1.12874	1.45303	1.2188	1.36615
RZF42.3h	Female	1.09256	0.939452	1.10533	0.956952	1.0848
RZF43.3b	Male	0.765865	1.28349	1.13511	1.1195	1.13951
	Sex	APCfl/fl Krasfl/G12D
RQM8.2h	Female	1.3567	1.69187	0.820659	0.955469	1.34652
RQM8.4d	Female	2.04491	0.82189	1.12926	0.873964	0.887483
RQM26.4f	Female	1.72682	1.54194	0.961994	0.882811	1.07107
RQM26.4h	Female	1.95826	1.64585	1.14544	0.982226	1.12353
RQM26.5b	Male	1.02318	1.42357	0.833047	0.804739	0.982406

## Sheet: Fig 2f
Figure 2f
Quantification of immunoblots, phosphorylated proteins were normalised to total protein levels
	mouse ID	Sex	pERK/ERK	pMEK/MEK	pAKT/AKT
APCfl/fl Kras+/G12D	RIZ7.2d	Female	0.223104	0.721858	1.2197
	RIZ6.2b	Female	0.293285	0.465425	0.572015
	RIZ4.6b	Female	0.296245	0.504706	0.799231
	RZF43.3b	Male	0.448903	0.868123	0.843139
	RZF42.3h	Female	0.582882	0.625296	0.851508
	RZF39.3a	Male	0.630001	0.406385	0.691456
APCfl/fl Krasfl/G12D	RQM8.4d	Female	2.15145	0.775335	1.24765
	RQM8.2h	Female	1.97231	1.16649	1.01738
	RQM26.5b	Male	2.47706	2.28993	1.32432
	RQM26.4h	Female	0.590214	1.01292	1.12419
	RQM26.4f	Female	2.01471	0.690281	1.35519

## Sheet: Extendend Fig 2b
Extended Figure 2b
KrasG12D copy number in Apcfl/fl KrasG12D/+ and Apcfl/fl Krasfl/G12D organoids, expressed relative to half of GAPDH and KrasG12D relative to wild-type in Apcfl/fl KrasG12D/+.
KrasG12D/half GAPDH
mouse ID	Sex	APCfl/fl Kras+/G12D
RIZ4.6b	Female	0.9001
RIZ6.2b	Female	0.931396
RIZ7.2d	Female	0.888566
RZF39.3a	Male	0.876938
RZF42.3h	Female	0.915924
RZF43.3b	Male	0.907248
mouse ID	Sex	APCfl/fl Krasfl/G12D
RQM26.4f	Female	0.907204
RQM26.4h	Female	0.865767
RQM26.5b	Male	0.935058
RQM64.1b	Male	0.900922
RQM8.2h	Female	0.892033
RQM8.4d	Female	0.86011
KrasG12D/KrasWT
mouse ID	Sex	APCfl/fl Kras+/G12D
RIZ4.6b	Female	0.984298
RIZ6.2b	Female	0.959405
RIZ7.2d	Female	0.996005
RZF39.3a	Male	0.984461
RZF42.3h	Female	0.978832
RZF43.3b	Male	0.985051

## Sheet: Extended Fig 2c
Extended Figure 2c
percent of spheres froming from APCfl/fl Kras+/G12D vs APCfl/fl Kras+/G12D at day 2 and 7 after seeding
day2
mouse ID	Sex	APCfl/fl Kras+/G12D
RZF42.2d #2	Female	20.0828
RZF35.2h #2	Female	30.9707
RZF42.2d #1	Female	17.3835
RZF35.2h #1	Female	18.9458
RZF37.2h	Female	33.7684
mouse ID	Sex	APCfl/fl Krasfl/G12D
RQM26.4h	Female	64.4033
RQM26.5b #1	Male	53.6926
RQM26.5b #2	Male	51.309
RQM26.4f #1	Female	46.2997
RQM26.4f #2	Female	51.455
day7
mouse ID	Sex	APCfl/fl Kras+/G12D
RZF42.2d #1	Female	42.6904
RZF42.2d #2	Female	40.8244
RZF35.2h #1	Female	41.9538
RZF35.2h #2	Female	46.7315
RZF37.2h	Female	47.137
mouse ID	Sex	APCfl/fl Krasfl/G12D
RQM26.4h	Female	73.659
RQM26.5b #1	Male	70.2135
RQM26.5b #2	Male	66.965
RQM26.4f #1	Female	61.8015
RQM26.4f #2	Female	67.9654

[truncated: 25 more sheets: Fig 3a, Fig 3b, Fig 3f, Fig 3g, Fig 4a, Fig 4c, Fig 4d, Fig 4e, Fig 5a, Fig 5b, Fig 5g, Fig 5h, Fig 5j, Fig 6a, Fig 6c, Fig 6f, Fig 6g, Fig 6i, Fig 6k, Fig 6m …]
